# Supplementary material for: Novel Techniques to Unravel Causative Bacterial Ecological Shifts in Chronic Urinary Tract Infection
Source: Pathogens. 2025 Mar 20;14(3):299. doi: 10.3390/pathogens14030299 (PMC11944610; doi:10.3390/pathogens14030299)
Supplement: Supplementary file 1 [file pathogens-14-00299-s001.zip › Table S3.xlsx]

## Sheet: All clustering
Genus_ALL clustering	ALL_HT to PT	All_PT to OT
Lactobacillus	Stable	Stable
[Eubacterium] fissicatena group	Stable	Stable
Aerococcus	Stable	Stable
[Eubacterium] nodatum group	Downward	Stable
Howardella	Stable	Stable
[Eubacterium] xylanophilum group	Stable	Stable
Gardnerella	Stable	Stable
28-YEA-48	Upward	Downward
Sneathia	Stable	Stable
Achromobacter	Stable	Stable
Porphyromonas	Stable	Stable
Acidocella	Upward	Upward
Atopobium	Stable	Stable
Acidovorax	Stable	Upward
Arcanobacterium	Downward	Stable
Acinetobacter	Downward	Stable
Veillonella	Stable	Stable
Actinoallomurus	Stable	Stable
S5-A14a	Downward	Upward
Actinobacillus	Upward	Downward
Megasphaera	Stable	Stable
Actinobaculum	Stable	Stable
Prevotella	Stable	Stable
Actinomyces	Stable	Upward
Listeria	Downward	Downward
Actinoplanes	Stable	Stable
Pseudoclavibacter	Downward	Stable
Actinotignum	Stable	Stable
Oligella	Downward	Stable
Anaerococcus	Stable	Upward
Afipia	Downward	Upward
Shuttleworthia	Downward	Upward
Alicycliphilus	Downward	Stable
Fusobacterium	Stable	Stable
Aliicoccus	Upward	Downward
Tessaracoccus	Downward	Downward
Alistipes	Stable	Upward
Hydrogenophaga	Stable	Downward
Alkanindiges	Stable	Stable
Chryseobacterium	Downward	Downward
Allisonella	Upward	Downward
Comamonas	Stable	Stable
Alloprevotella	Upward	Stable
Class-Clostridia	Downward	Downward
Allorhizobium-Neorhizobium-Pararhizobium-Rhizobium	Stable	Stable
Mobiluncus	Downward	Upward
Alloscardovia	Stable	Upward
Dialister	Stable	Stable
Amaricoccus	Stable	Stable
Parvimonas	Downward	Stable
Facklamia	Stable	Stable
Anaeroglobus	Stable	Stable
Jonquetella	Downward	Stable
Anaeromyxobacter	Upward	Downward
Order-Frankiales	Downward	Stable
Anoxybacillus	Stable	Stable
Fastidiosipila	Stable	Stable
Aquabacterium	Downward	Upward
Limosilactobacillus	Downward	Upward
Peptostreptococcus	Downward	Downward
Moryella	Downward	Downward
Azospira	Stable	Upward
Brevibacterium	Stable	Stable
Azospirillum	Stable	Downward
Prevotella_7	Stable	Stable
Azotobacter	Stable	Upward
W5053	Downward	Stable
Bacillus	Stable	Stable
Pseudoxanthomonas	Stable	Downward
Bacteroides	Downward	Upward
Microvirga	Downward	Upward
Bdellovibrio	Stable	Stable
Gallicola	Stable	Stable
Bergeyella	Upward	Stable
Lachnospiraceae FE2018 group	Downward	Stable
Bifidobacterium	Stable	Stable
Trueperella	Stable	Downward
Bilophila	Stable	Stable
Negativicoccus	Stable	Stable
Blastococcus	Upward	Stable
Blautia	Stable	Stable
Order-Clostridia UCG-014	Downward	Stable
Bordetella	Stable	Stable
Bosea	Downward	Upward
Peptococcus	Downward	Upward
Brachybacterium	Stable	Downward
Ezakiella	Stable	Stable
Bradyrhizobium	Stable	Upward
Mageeibacillus	Stable	Stable
Family-Neisseriaceae	Downward	Upward
Brevundimonas	Stable	Upward
Sutterella	Stable	Downward
Bryobacter	Stable	Upward
Bulleidia	Stable	Stable
Order-Saccharimonadales	Stable	Downward
Butyricimonas	Stable	Stable
Pseudoglutamicibacter	Stable	Downward
Campylobacter	Stable	Stable
Methylobacterium-Methylorubrum	Downward	Upward
Candidatus Megaira	Downward	Stable
DNF00809	Stable	Stable
Candidatus Obscuribacter	Upward	Stable
Tepidimonas	Downward	Stable
Candidatus Paracaedibacter	Upward	Downward
Candidatus Planktophila	Downward	Stable
Novosphingobium	Stable	Stable
Candidatus Profftella	Stable	Upward
Sphingobium	Stable	Upward
Candidatus Soleaferrea	Stable	Stable
Mycoplasma	Stable	Downward
Capnocytophaga	Upward	Downward
Ochrobactrum	Stable	Stable
Catenibacterium	Stable	Stable
Lawsonella	Stable	Stable
Caulobacter	Stable	Upward
Schlegelella	Downward	Stable
Centipeda	Upward	Downward
Noviherbaspirillum	Downward	Upward
Christensenellaceae R-7 group	Stable	Stable
Dermabacter	Stable	Downward
Chroococcidiopsis PCC 7203	Downward	Stable
Solobacterium	Stable	Downward
Chroococcidiopsis SAG 2023	Stable	Upward
Dyella	Downward	Stable
Citrobacter	Downward	Upward
Class-Acidimicrobiia	Upward	Upward
Family-AKYH767	Downward	Stable
Class-Actinobacteria	Stable	Stable
Moheibacter	Downward	Stable
Class-Alphaproteobacteria	Stable	Upward
Rivicola	Downward	Stable
Class-Bacteroidia	Stable	Downward
Thermomonas	Downward	Stable
Class-BD7-11	Downward	Upward
Solirubrobacter	Downward	Stable
Class-Gammaproteobacteria	Stable	Upward
Gemella	Stable	Stable
Cloacibacterium	Stable	Stable
Oribacterium	Stable	Downward
Clostridium sensu stricto 1	Downward	Stable
Haematobacter	Downward	Stable
Clostridium sensu stricto 5	Stable	Stable
Cohnella	Downward	Stable
Collinsella	Stable	Stable
Flectobacillus	Downward	Stable
Hyphomicrobium	Stable	Stable
Conexibacter	Upward	Stable
Flavobacterium	Downward	Stable
Corynebacterium	Stable	Stable
Olsenella	Downward	Downward
Craurococcus-Caldovatus	Upward	Upward
Criibacterium	Stable	Stable
Methyloversatilis	Downward	Upward
Cryptosporangium	Upward	Downward
Family-Clostridiaceae	Downward	Stable
Cupriavidus	Stable	Stable
Order-CCD24	Downward	Stable
Curtobacterium	Stable	Stable
Family-Sphingomonadaceae	Downward	Upward
Curvibacter	Stable	Upward
Sphingobacterium	Downward	Stable
Cutibacterium	Stable	Upward
Daeguia	Stable	Stable
Dechloromonas	Stable	Upward
Deinococcus	Downward	Upward
Eggerthia	Downward	Stable
Delftia	Stable	Upward
Williamsia	Stable	Downward
Order-mle1-27	Stable	Stable
Dermacoccus	Upward	Downward
Sphingosinicella	Downward	Stable
Desulfovibrio	Stable	Stable
Propionimicrobium	Stable	Stable
Filifactor	Downward	Stable
Diaminobutyricimonas	Stable	Stable
Diaphorobacter	Stable	Stable
Rikenellaceae RC9 gut group	Downward	Stable
Dietzia	Stable	Stable
Neisseria	Stable	Stable
Dolosicoccus	Upward	Downward
Perlucidibaca	Downward	Stable
Domain-Bacteria	Upward	Stable
Pseudonocardia	Stable	Downward
Dorea	Stable	Stable
Olivibacter	Downward	Stable
Kocuria	Stable	Stable
Eggerthella	Stable	Upward
Leptospira	Downward	Upward
Eikenella	Upward	Downward
Eisenbergiella	Stable	Stable
OLB17	Downward	Stable
Ellin6067	Upward	Downward
Zymobacter	Downward	Stable
Elstera	Downward	Stable
Order-Bacteroidales	Downward	Stable
Enhydrobacter	Upward	Stable
Order-Sphingobacteriales	Downward	Stable
Enterobacter	Upward	Downward
Helcococcus	Upward	Downward
Enterococcus	Upward	Stable
Tannerella	Stable	Downward
Eremococcus	Stable	Stable
Massilia	Downward	Upward
Erysipelatoclostridium	Upward	Downward
Rhodovarius	Downward	Stable
Erysipelotrichaceae UCG-003	Stable	Stable
Escherichia-Shigella	Upward	Stable
Family-Comamonadaceae	Downward	Stable
Faecalibacterium	Stable	Stable
Slackia	Downward	Stable
Family XIII UCG-001	Stable	Stable
Roseiarcus	Downward	Stable
Family-67-14	Stable	Upward
Prevotella_9	Downward	Stable
Family-Acidiferrobacteraceae	Stable	Upward
Family-AKIW781	Upward	Downward
Treponema	Downward	Stable
Family-Beijerinckiaceae	Upward	Stable
Family-BIrii41	Upward	Downward
Family-Caulobacteraceae	Upward	Stable
Fretibacterium	Upward	Downward
Family-Chitinophagaceae	Upward	Upward
Spirosoma	Stable	Stable
Malikia	Stable	Stable
Family-Coleofasciculaceae	Stable	Upward
Phylum-Desulfobacterota	Downward	Upward
Family-Corynebacteriaceae	Upward	Stable
UBA1819	Stable	Stable
Family-Diplorickettsiaceae	Upward	Stable
Truepera	Stable	Stable
Family-Enterobacteriaceae	Stable	Stable
Roseomonas	Stable	Upward
Family-Erysipelotrichaceae	Stable	Stable
Family-Fibrobacteraceae	Stable	Stable
Family-Gemmatimonadaceae	Stable	Upward
Methylotenera	Stable	Stable
Family-Hungateiclostridiaceae	Stable	Stable
Family-Intrasporangiaceae	Upward	Stable
Family-Isosphaeraceae	Stable	Stable
Selenomonas	Stable	Stable
Family-Lachnospiraceae	Stable	Stable
Steroidobacter	Stable	Stable
Family-LWQ8	Upward	Upward
Family-Methylopilaceae	Upward	Downward
Jeotgalicoccus	Stable	Stable
Family-Micropepsaceae	Upward	Upward
Paracoccus	Stable	Stable
Family-Microscillaceae	Upward	Stable
Lachnoclostridium	Stable	Upward
Family-Muribaculaceae	Downward	Upward
Family-Myxococcaceae	Stable	Upward
Limnobacter	Stable	Stable
Family-Obscuribacteraceae	Downward	Upward
Ruminococcus	Stable	Stable
Family-Oscillospiraceae	Stable	Stable
Family-Oxalobacteraceae	Stable	Stable
Lachnoanaerobaculum	Stable	Stable
Family-P5D1-392	Upward	Downward
Nibribacter	Stable	Stable
Family-Propionibacteriaceae	Upward	Downward
Family-Tepidisphaeraceae	Stable	Stable
Family-Rhizobiaceae	Upward	Downward
Family-Rhizobiales Incertae Sedis	Upward	Stable
Phylum-WPS-2	Stable	Stable
Family-Roseiflexaceae	Upward	Downward
Holdemanella	Stable	Stable
Family-Steroidobacteraceae	Upward	Stable
Pajaroellobacter	Downward	Upward
Leptotrichia	Upward	Downward
Family-TRA3-20	Downward	Upward
Family-Veillonellaceae	Stable	Stable
Family-WD2101 soil group	Stable	Stable
Family-Xanthobacteraceae	Downward	Upward
Fenollaria	Stable	Stable
Globicatella	Upward	Downward
Finegoldia	Stable	Stable
Microbacterium	Stable	Upward
Flaviflexus	Stable	Stable
Hymenobacter	Stable	Stable
Negativibacillus	Stable	Stable
Hungatella	Downward	Upward
Gemmatimonas	Upward	Downward
Order-Cyanobacteriales	Stable	Stable
Granulicatella	Upward	Downward
Reyranella	Downward	Upward
Haemophilus	Upward	Upward
Order-Peptostreptococcales-Tissierellales	Stable	Stable
Haliangium	Upward	Stable
Herbaspirillum	Stable	Stable
UCG-008	Stable	Stable
HT002	Upward	Upward
Intestinibacter	Stable	Stable
Nosocomiicoccus	Stable	Stable
Lysobacter	Stable	Stable
P3OB-42	Stable	Stable
Intestinimonas	Stable	Upward
KCM-B-112	Stable	Stable
Order-Lineage IV	Stable	Stable
Klebsiella	Upward	Stable
Microlunatus	Stable	Stable
Kytococcus	Stable	Upward
Order-Myxococcales	Stable	Stable
Lacticaseibacillus	Upward	Upward
Order-Micrococcales	Stable	Stable
Lactococcus	Upward	Downward
Family-Burkholderiaceae	Stable	Stable
Xylophilus	Stable	Stable
Family-Porphyromonadaceae	Stable	Stable
Trabulsiella	Stable	Stable
Edaphobaculum	Stable	Stable
Order-IMCC26256	Stable	Stable
Order-Enterobacterales	Upward	Downward
Asinibacterium	Stable	Stable
Mucilaginibacter	Stable	Stable
UCG-003	Stable	Stable
Mesorhizobium	Stable	Upward
Alloiococcus	Stable	Stable
Family-Fimbriimonadaceae	Stable	Stable
Family-UCG-011	Stable	Stable
Family XIII AD3011 group	Stable	Stable
Pseudolabrys	Upward	Downward
Micrococcus	Stable	Upward
Terrisporobacter	Stable	Stable
Akkermansia	Stable	Stable
MND1	Upward	Stable
Lachnospiraceae ND3007 group	Stable	Stable
Modestobacter	Upward	Upward
Acidaminococcus	Stable	Stable
Catenisphaera	Stable	Stable
Acidisoma	Stable	Stable
Murdochiella	Stable	Upward
Microvirgula	Stable	Stable
Mycobacterium	Upward	Upward
UCG-005	Stable	Stable
Family-Ruminococcaceae	Stable	Stable
Terriglobus	Stable	Stable
Streptomyces	Stable	Stable
Morganella	Stable	Stable
Marmoricola	Stable	Stable
Nocardioides	Stable	Upward
Coxiella	Stable	Stable
Family-Acetobacteraceae	Stable	Stable
Family-env.OPS 17	Stable	Stable
Family-KD3-93	Stable	Stable
Alicyclobacillus	Stable	Stable
Class-MB-A2-108	Stable	Stable
Family-[Eubacterium] coprostanoligenes group	Stable	Stable
Order-0319-6G20	Stable	Stable
Subdoligranulum	Stable	Stable
Order-Burkholderiales	Stable	Stable
Family-Xanthomonadaceae	Stable	Stable
Altererythrobacter	Stable	Stable
Knoellia	Stable	Stable
Order-Coriobacteriales	Stable	Upward
Longivirga	Stable	Stable
Paenarthrobacter	Stable	Stable
Abiotrophia	Stable	Stable
Ignavibacterium	Stable	Stable
Empedobacter	Stable	Stable
Order-Microtrichales	Stable	Stable
Arenimonas	Stable	Stable
Order-Oscillospirales	Upward	Downward
Sphingopyxis	Upward	Downward
Exiguobacterium	Stable	Stable
Order-Polyangiales	Upward	Stable
Azoarcus	Stable	Stable
Order-Rhodospirillales	Downward	Upward
Succiniclasticum	Stable	Stable
Coprococcus	Stable	Stable
Leptospirillum	Stable	Stable
Order-Subgroup 17	Upward	Downward
Rubrivirga	Stable	Stable
Order-Subgroup 2	Stable	Upward
Family-Prevotellaceae	Stable	Stable
Singulisphaera	Stable	Stable
Oscillibacter	Stable	Upward
Sulfurifustis	Stable	Stable
Order-Micavibrionales	Stable	Stable
Paenibacillus	Stable	Upward
Rubrobacter	Stable	Stable
Rhizorhapis	Upward	Stable
Parabacteroides	Stable	Upward
Pyramidobacter	Upward	Stable
Friedmanniella	Stable	Stable
Pelomonas	Stable	Upward
Calothrix PCC-6303	Stable	Stable
Phylum-Firmicutes	Upward	Stable
Peptoniphilus	Stable	Stable
Family-Clade III	Stable	Stable
Stakelama	Stable	Stable
Phenylobacterium	Upward	Stable
Phylum-FCPU426	Stable	Stable
Porphyrobacter	Stable	Stable
Order-JG36-TzT-191	Stable	Stable
Phylum-Proteobacteria	Upward	Stable
Gallionella	Stable	Stable
Neorhizobium	Stable	Stable
Planifilum	Upward	Downward
Plantactinospora	Upward	Downward
Arthrobacter	Stable	Stable
PMMR1	Upward	Downward
Barnesiella	Stable	Stable
Ottowia	Stable	Stable
Gaiella	Stable	Stable
Dokdonella	Stable	Stable
Dongia	Stable	Stable
Propionibacterium	Upward	Stable
Turicibacter	Stable	Stable
Proteus	Upward	Stable
Acidibacter	Stable	Stable
Phylum-Armatimonadota	Stable	Stable
Roseisolibacter	Stable	Stable
Atopostipes	Stable	Stable
Pseudomonas	Stable	Upward
Family-Microbacteriaceae	Stable	Stable
Pseudoramibacter	Downward	Upward
E1B-B3-114	Stable	Upward
[Ruminococcus] torques group	Stable	Upward
Qipengyuania	Upward	Downward
Ramlibacter	Downward	Upward
NK4A214 group	Stable	Upward
Raoultella	Upward	Stable
Edaphobacter	Stable	Upward
Romboutsia	Stable	Upward
Rhodococcus	Upward	Upward
Rhodoplanes	Upward	Downward
Rothia	Upward	Stable
Rubellimicrobium	Upward	Upward
Salmonella	Upward	Upward
Sediminibacterium	Stable	Upward
Thiopseudomonas	Stable	Upward
Sphingomonas	Stable	Upward
Staphylococcus	Stable	Upward
Stenotrophomonas	Upward	Upward
Stomatobaculum	Upward	Downward
Streptococcus	Stable	Stable
Sulfurospirillum	Stable	Stable
TM7x	Upward	Downward
Ureaplasma	Stable	Upward
Varibaculum	Stable	Stable
Variovorax	Stable	Upward
Verticiella	Upward	Downward
YC-ZSS-LKJ147	Upward	Downward
Shewanella	Stable	Upward
Aminobacter	Stable	Upward
Coprobacillus	Stable	Upward
[Clostridium] innocuum group	Stable	Upward
Luteimonas	Stable	Upward
Phyllobacterium	Stable	Upward
Janthinobacterium	Stable	Upward
Aureimonas	Stable	Upward
Robinsoniella	Stable	Upward
Legionella	Stable	Upward
Geodermatophilus	Stable	Upward
Herpetosiphon	Stable	Upward
Order-Xanthomonadales	Stable	Upward
Ligilactobacillus	Stable	Upward
Family-Vicinamibacteraceae	Stable	Upward
Order-Rhizobiales	Stable	Upward
Family-Ktedonobacteraceae	Stable	Upward
Family-Blastocatellaceae	Stable	Upward
alphaI cluster	Stable	Upward
Family-JG30-KF-CM45	Stable	Upward
Family-Lactobacillaceae	Stable	Upward
Serratia	Stable	Upward
TM7a	Stable	Upward
Flavonifractor	Stable	Upward
Rhizobacter	Stable	Upward
Nitrospira	Stable	Upward
Rhodobacter	Stable	Upward
Duganella	Stable	Upward
Devosia	Stable	Upward
Demequina	Stable	Upward
Skermanella	Stable	Upward
Order-Gaiellales	Stable	Upward
Zoogloea	Stable	Upward

## Sheet: WBC clustering
Genus_WBC clustering	WBC_HT to PT	WBC_PT to OT
[Clostridium] innocuum group	Stable	Upward
[Eubacterium] fissicatena group	Stable	Stable
[Eubacterium] nodatum group	Downward	Stable
[Eubacterium] xylanophilum group	Stable	Stable
[Ruminococcus] torques group	Stable	Stable
Achromobacter	Downward	Upward
Acidaminococcus	Stable	Stable
Acidocella	Upward	Upward
Acidovorax	Downward	Upward
Acinetobacter	Stable	Downward
Actinobacillus	Upward	Downward
Actinobaculum	Stable	Stable
Actinomyces	Stable	Upward
Actinotignum	Stable	Downward
Aerococcus	Stable	Stable
Afipia	Stable	Upward
Akkermansia	Stable	Stable
Alicycliphilus	Downward	Stable
Alicyclobacillus	Stable	Stable
Aliicoccus	Upward	Downward
Alistipes	Stable	Stable
Allisonella	Upward	Downward
Alloprevotella	Upward	Stable
Allorhizobium-Neorhizobium-Pararhizobium-Rhizobium	Stable	Stable
Alloscardovia	Stable	Stable
Amaricoccus	Stable	Stable
Anaerococcus	Stable	Upward
Anaeroglobus	Stable	Stable
Anaeromyxobacter	Upward	Downward
Anoxybacillus	Stable	Stable
Aquabacterium	Downward	Upward
Arcanobacterium	Downward	Upward
Atopobium	Stable	Stable
Atopostipes	Stable	Stable
Aureimonas	Stable	Upward
Azospira	Downward	Upward
Azospirillum	Downward	Stable
Azotobacter	Stable	Upward
Bacillus	Upward	Stable
Bacteroides	Downward	Upward
Barnesiella	Stable	Stable
Bergeyella	Stable	Upward
Bifidobacterium	Stable	Stable
Blastococcus	Stable	Upward
Bordetella	Stable	Stable
Bosea	Downward	Upward
Brachybacterium	Downward	Stable
Bradyrhizobium	Stable	Upward
Brevibacterium	Stable	Stable
Brevundimonas	Stable	Stable
Bryobacter	Stable	Stable
Campylobacter	Stable	Stable
Candidatus Paracaedibacter	Upward	Downward
Candidatus Planktophila	Stable	Stable
Candidatus Profftella	Downward	Upward
Catenisphaera	Stable	Stable
Caulobacter	Stable	Upward
Centipeda	Upward	Downward
Christensenellaceae R-7 group	Stable	Stable
Chroococcidiopsis SAG 2023	Stable	Upward
Chryseobacterium	Downward	Stable
Citrobacter	Stable	Upward
Class-Acidimicrobiia	Stable	Upward
Class-Actinobacteria	Stable	Stable
Class-Alphaproteobacteria	Downward	Upward
Class-Bacteroidia	Upward	Downward
Class-BD7-11	Downward	Upward
Class-Clostridia	Stable	Downward
Class-Gammaproteobacteria	Stable	Upward
Cloacibacterium	Upward	Stable
Clostridium sensu stricto 1	Downward	Stable
Clostridium sensu stricto 5	Stable	Stable
Cohnella	Downward	Stable
Collinsella	Stable	Stable
Comamonas	Stable	Stable
Conexibacter	Upward	Downward
Coprobacillus	Stable	Upward
Coprococcus	Stable	Stable
Corynebacterium	Stable	Stable
Craurococcus-Caldovatus	Stable	Downward
Criibacterium	Stable	Stable
Cupriavidus	Stable	Downward
Curtobacterium	Stable	Stable
Curvibacter	Upward	Upward
Cutibacterium	Upward	Stable
Daeguia	Stable	Stable
Dechloromonas	Downward	Upward
Deinococcus	Downward	Stable
Delftia	Stable	Upward
Dermabacter	Upward	Downward
Desulfovibrio	Stable	Stable
Devosia	Stable	Upward
Dialister	Stable	Stable
Diaminobutyricimonas	Stable	Stable
Diaphorobacter	Upward	Stable
Dietzia	Stable	Stable
DNF00809	Upward	Downward
Dolosicoccus	Upward	Downward
Domain-Bacteria	Upward	Downward
Dyella	Downward	Upward
E1B-B3-114	Stable	Stable
Edaphobacter	Stable	Upward
Edaphobaculum	Stable	Stable
Eggerthella	Upward	Upward
Eggerthia	Stable	Stable
Eikenella	Upward	Downward
Elstera	Stable	Stable
Enhydrobacter	Upward	Stable
Enterobacter	Upward	Downward
Enterococcus	Upward	Stable
Eremococcus	Stable	Stable
Erysipelatoclostridium	Upward	Downward
Escherichia-Shigella	Upward	Stable
Exiguobacterium	Stable	Stable
Ezakiella	Stable	Stable
Facklamia	Stable	Stable
Family XIII AD3011 group	Stable	Stable
Family XIII UCG-001	Stable	Stable
Family-[Eubacterium] coprostanoligenes group	Stable	Stable
Family-67-14	Stable	Upward
Family-Acidiferrobacteraceae	Stable	Upward
Family-Beijerinckiaceae	Stable	Stable
Family-Caulobacteraceae	Upward	Stable
Family-Clostridiaceae	Downward	Stable
Family-Coleofasciculaceae	Stable	Upward
Family-Corynebacteriaceae	Upward	Stable
Family-Enterobacteriaceae	Stable	Stable
Family-env.OPS 17	Stable	Stable
Family-Erysipelotrichaceae	Stable	Stable
Family-Fibrobacteraceae	Stable	Stable
Family-Fimbriimonadaceae	Stable	Stable
Family-Gemmatimonadaceae	Stable	Upward
Family-Hungateiclostridiaceae	Stable	Stable
Family-Intrasporangiaceae	Upward	Downward
Family-Isosphaeraceae	Stable	Stable
Family-JG30-KF-CM45	Stable	Stable
Family-Ktedonobacteraceae	Stable	Upward
Family-Lachnospiraceae	Stable	Stable
Family-Lactobacillaceae	Stable	Upward
Family-LWQ8	Stable	Upward
Family-Micropepsaceae	Upward	Stable
Family-Microscillaceae	Stable	Upward
Family-Muribaculaceae	Downward	Upward
Family-Myxococcaceae	Stable	Upward
Family-Neisseriaceae	Downward	Upward
Family-Obscuribacteraceae	Downward	Upward
Family-P5D1-392	Upward	Downward
Family-Propionibacteriaceae	Upward	Downward
Family-Rhizobiaceae	Upward	Downward
Family-Rhizobiales Incertae Sedis	Stable	Upward
Family-Ruminococcaceae	Stable	Stable
Family-Sphingomonadaceae	Stable	Stable
Family-Steroidobacteraceae	Upward	Downward
Family-TRA3-20	Stable	Upward
Family-UCG-011	Stable	Stable
Family-Veillonellaceae	Stable	Stable
Family-Vicinamibacteraceae	Stable	Upward
Family-Xanthobacteraceae	Stable	Stable
Fastidiosipila	Upward	Stable
Fenollaria	Stable	Stable
Filifactor	Downward	Stable
Finegoldia	Stable	Stable
Flavobacterium	Stable	Stable
Flavonifractor	Stable	Upward
Flectobacillus	Downward	Stable
Fretibacterium	Upward	Downward
Fusobacterium	Stable	Stable
Gaiella	Stable	Stable
Gallicola	Stable	Downward
Gardnerella	Stable	Stable
Gemella	Stable	Stable
Gemmatimonas	Stable	Stable
Geodermatophilus	Stable	Upward
Globicatella	Upward	Downward
Granulicatella	Upward	Downward
Haematobacter	Downward	Stable
Haemophilus	Upward	Upward
Haliangium	Upward	Stable
Helcococcus	Upward	Downward
Herpetosiphon	Stable	Upward
Howardella	Stable	Stable
HT002	Upward	Upward
Hungatella	Stable	Upward
Hydrogenophaga	Downward	Stable
Hyphomicrobium	Downward	Upward
Ignavibacterium	Stable	Stable
Intestinibacter	Stable	Stable
Intestinimonas	Stable	Upward
Janthinobacterium	Stable	Upward
Jeotgalicoccus	Stable	Stable
Jonquetella	Downward	Downward
KCM-B-112	Stable	Stable
Klebsiella	Upward	Stable
Kocuria	Stable	Stable
Kytococcus	Stable	Upward
Lachnoanaerobaculum	Stable	Stable
Lachnoclostridium	Stable	Upward
Lachnospiraceae FE2018 group	Downward	Stable
Lachnospiraceae ND3007 group	Stable	Stable
Lacticaseibacillus	Upward	Upward
Lactobacillus	Stable	Stable
Lactococcus	Upward	Downward
Lawsonella	Stable	Upward
Legionella	Stable	Upward
Leptospira	Downward	Upward
Leptotrichia	Upward	Downward
Ligilactobacillus	Stable	Upward
Limnobacter	Stable	Stable
Limosilactobacillus	Stable	Upward
Listeria	Downward	Downward
Mageeibacillus	Upward	Downward
Massilia	Downward	Stable
Megasphaera	Stable	Stable
Mesorhizobium	Stable	Upward
Methylobacterium-Methylorubrum	Downward	Stable
Methylotenera	Stable	Stable
Methyloversatilis	Downward	Upward
Microbacterium	Stable	Stable
Micrococcus	Upward	Upward
Microvirga	Downward	Stable
MND1	Stable	Upward
Mobiluncus	Stable	Stable
Modestobacter	Upward	Upward
Moheibacter	Downward	Stable
Morganella	Stable	Stable
Moryella	Downward	Stable
Mucilaginibacter	Stable	Stable
Murdochiella	Stable	Upward
Mycobacterium	Upward	Downward
Mycoplasma	Upward	Downward
Negativicoccus	Stable	Stable
Neisseria	Upward	Stable
Nitrospira	Stable	Upward
NK4A214 group	Stable	Stable
Nocardioides	Stable	Stable
Nosocomiicoccus	Stable	Stable
Noviherbaspirillum	Downward	Stable
Novosphingobium	Downward	Stable
Ochrobactrum	Downward	Stable
OLB17	Downward	Stable
Oligella	Downward	Stable
Olivibacter	Downward	Stable
Olsenella	Stable	Stable
Order-0319-6G20	Stable	Upward
Order-Burkholderiales	Stable	Upward
Order-CCD24	Downward	Stable
Order-Clostridia UCG-014	Downward	Stable
Order-Coriobacteriales	Stable	Upward
Order-Enterobacterales	Upward	Downward
Order-Frankiales	Downward	Stable
Order-JG36-TzT-191	Stable	Stable
Order-Micrococcales	Stable	Stable
Order-Microtrichales	Stable	Stable
Order-mle1-27	Stable	Stable
Order-Oscillospirales	Upward	Downward
Order-Polyangiales	Upward	Stable
Order-Rhizobiales	Stable	Upward
Order-Rhodospirillales	Stable	Upward
Order-Saccharimonadales	Stable	Downward
Order-Sphingobacteriales	Downward	Stable
Order-Subgroup 2	Upward	Upward
Oribacterium	Stable	Downward
Oscillibacter	Stable	Upward
P3OB-42	Upward	Stable
Paenibacillus	Stable	Upward
Pajaroellobacter	Downward	Upward
Parabacteroides	Stable	Upward
Paracoccus	Stable	Upward
Parvimonas	Stable	Downward
Pelomonas	Stable	Upward
Peptococcus	Stable	Downward
Peptoniphilus	Stable	Stable
Peptostreptococcus	Downward	Downward
Perlucidibaca	Downward	Stable
Phenylobacterium	Upward	Downward
Phylum-Armatimonadota	Stable	Stable
Phylum-Desulfobacterota	Stable	Stable
Phylum-Firmicutes	Upward	Downward
Porphyromonas	Stable	Stable
Prevotella	Stable	Stable
Prevotella_7	Upward	Downward
Propionibacterium	Upward	Stable
Propionimicrobium	Stable	Stable
Proteus	Upward	Upward
Pseudoclavibacter	Downward	Stable
Pseudoglutamicibacter	Stable	Downward
Pseudolabrys	Stable	Stable
Pseudomonas	Stable	Upward
Pseudonocardia	Stable	Stable
Pseudoramibacter	Downward	Upward
Pseudoxanthomonas	Downward	Stable
Ramlibacter	Stable	Upward
Raoultella	Upward	Stable
Reyranella	Stable	Upward
Rhizobacter	Stable	Upward
Rhizorhapis	Stable	Stable
Rhodococcus	Upward	Upward
Rhodovarius	Stable	Stable
Rikenellaceae RC9 gut group	Downward	Stable
Rivicola	Downward	Stable
Robinsoniella	Stable	Upward
Romboutsia	Stable	Upward
Roseiarcus	Stable	Stable
Roseomonas	Stable	Downward
Rothia	Upward	Stable
Rubellimicrobium	Upward	Stable
Rubrivirga	Stable	Stable
Ruminococcus	Stable	Stable
S5-A14a	Downward	Upward
Salmonella	Upward	Downward
Schlegelella	Downward	Stable
Sediminibacterium	Stable	Upward
Selenomonas	Stable	Stable
Shewanella	Stable	Upward
Singulisphaera	Stable	Stable
Slackia	Stable	Stable
Sneathia	Downward	Upward
Solirubrobacter	Downward	Stable
Solobacterium	Stable	Downward
Sphingobacterium	Downward	Stable
Sphingobium	Stable	Stable
Sphingomonas	Stable	Stable
Sphingosinicella	Downward	Stable
Spirosoma	Stable	Stable
Stakelama	Stable	Stable
Staphylococcus	Stable	Stable
Stenotrophomonas	Upward	Downward
Steroidobacter	Stable	Stable
Stomatobaculum	Upward	Downward
Streptococcus	Stable	Stable
Streptomyces	Stable	Stable
Subdoligranulum	Stable	Stable
Succiniclasticum	Stable	Stable
Sulfurifustis	Stable	Stable
Sulfurospirillum	Upward	Stable
Sutterella	Upward	Downward
Tannerella	Stable	Downward
Tepidimonas	Downward	Stable
Terriglobus	Stable	Stable
Terrisporobacter	Stable	Stable
Tessaracoccus	Downward	Downward
Thermomonas	Downward	Stable
Thiopseudomonas	Stable	Upward
TM7x	Upward	Downward
Treponema	Stable	Stable
Truepera	Stable	Stable
Trueperella	Upward	Downward
Turicibacter	Stable	Stable
UBA1819	Stable	Stable
UCG-003	Stable	Stable
UCG-005	Stable	Stable
Ureaplasma	Stable	Upward
Varibaculum	Upward	Stable
Variovorax	Stable	Upward
Veillonella	Upward	Stable
Verticiella	Upward	Downward
W5053	Downward	Downward
Williamsia	Downward	Stable
Zoogloea	Stable	Stable

## Sheet: EPC clustering
Genus_EPC clustering	EPC_HT to PT	EPC_PT to OT
[Eubacterium] xylanophilum group	Stable	Stable
[Ruminococcus] torques group	Stable	Stable
28-YEA-48	Upward	Stable
Abiotrophia	Stable	Stable
Acidibacter	Stable	Stable
Acidisoma	Stable	Stable
Acidovorax	Stable	Stable
Acinetobacter	Downward	Stable
Actinoallomurus	Stable	Stable
Actinobaculum	Stable	Stable
Actinomyces	Stable	Stable
Actinoplanes	Stable	Stable
Actinotignum	Stable	Stable
Aerococcus	Stable	Stable
Afipia	Downward	Upward
Alistipes	Downward	Stable
Alkanindiges	Stable	Stable
Alloiococcus	Stable	Stable
Alloprevotella	Upward	Stable
Allorhizobium-Neorhizobium-Pararhizobium-Rhizobium	Stable	Stable
Alloscardovia	Stable	Stable
alphaI cluster	Stable	Upward
Altererythrobacter	Stable	Stable
Amaricoccus	Stable	Stable
Aminobacter	Stable	Upward
Anaerococcus	Stable	Upward
Anaeroglobus	Downward	Stable
Aquabacterium	Downward	Upward
Arcanobacterium	Stable	Stable
Arenimonas	Stable	Stable
Arthrobacter	Stable	Stable
Asinibacterium	Stable	Stable
Atopobium	Stable	Stable
Azoarcus	Stable	Stable
Azospira	Stable	Upward
Azotobacter	Stable	Stable
Bacillus	Downward	Upward
Bacteroides	Downward	Upward
Bdellovibrio	Stable	Stable
Bergeyella	Upward	Downward
Bifidobacterium	Stable	Stable
Bilophila	Stable	Stable
Blastococcus	Stable	Downward
Blautia	Stable	Stable
Bordetella	Stable	Stable
Bosea	Stable	Upward
Brachybacterium	Stable	Downward
Bradyrhizobium	Stable	Upward
Brevibacterium	Stable	Downward
Brevundimonas	Stable	Upward
Bryobacter	Stable	Upward
Bulleidia	Downward	Stable
Butyricimonas	Stable	Stable
Calothrix PCC-6303	Stable	Stable
Campylobacter	Stable	Stable
Candidatus Megaira	Downward	Stable
Candidatus Obscuribacter	Upward	Upward
Candidatus Profftella	Stable	Upward
Candidatus Soleaferrea	Stable	Stable
Catenibacterium	Stable	Stable
Caulobacter	Upward	Upward
Chroococcidiopsis PCC 7203	Downward	Stable
Chroococcidiopsis SAG 2023	Stable	Stable
Chryseobacterium	Upward	Downward
Citrobacter	Downward	Upward
Class-Acidimicrobiia	Stable	Stable
Class-Alphaproteobacteria	Stable	Upward
Class-Bacteroidia	Downward	Stable
Class-BD7-11	Stable	Upward
Class-Clostridia	Downward	Stable
Class-Gammaproteobacteria	Downward	Upward
Class-MB-A2-108	Stable	Stable
Cloacibacterium	Stable	Stable
Clostridium sensu stricto 1	Downward	Stable
Collinsella	Stable	Stable
Comamonas	Upward	Stable
Conexibacter	Stable	Upward
Corynebacterium	Stable	Stable
Coxiella	Stable	Stable
Craurococcus-Caldovatus	Upward	Upward
Criibacterium	Downward	Stable
Cupriavidus	Downward	Upward
Curtobacterium	Stable	Stable
Curvibacter	Downward	Upward
Cutibacterium	Stable	Upward
Dechloromonas	Stable	Stable
Deinococcus	Stable	Upward
Delftia	Stable	Stable
Demequina	Stable	Upward
Dermabacter	Downward	Downward
Desulfovibrio	Downward	Stable
Dialister	Stable	Stable
Diaphorobacter	Stable	Upward
DNF00809	Stable	Stable
Dokdonella	Stable	Stable
Domain-Bacteria	Stable	Upward
Dongia	Stable	Stable
Dorea	Stable	Stable
Duganella	Stable	Upward
Dyella	Stable	Stable
Eggerthella	Stable	Stable
Eggerthia	Downward	Stable
Eisenbergiella	Stable	Stable
Empedobacter	Stable	Stable
Enhydrobacter	Stable	Stable
Enterococcus	Stable	Stable
Eremococcus	Stable	Stable
Erysipelotrichaceae UCG-003	Stable	Stable
Escherichia-Shigella	Upward	Stable
Ezakiella	Stable	Stable
Facklamia	Downward	Stable
Faecalibacterium	Downward	Stable
Family XIII UCG-001	Downward	Stable
Family-67-14	Stable	Stable
Family-Acetobacteraceae	Stable	Stable
Family-Acidiferrobacteraceae	Stable	Upward
Family-AKYH767	Downward	Stable
Family-Beijerinckiaceae	Upward	Stable
Family-Blastocatellaceae	Stable	Upward
Family-Burkholderiaceae	Stable	Stable
Family-Caulobacteraceae	Upward	Stable
Family-Chitinophagaceae	Upward	Upward
Family-Clade III	Stable	Stable
Family-Comamonadaceae	Downward	Stable
Family-Corynebacteriaceae	Stable	Upward
Family-Diplorickettsiaceae	Upward	Stable
Family-Enterobacteriaceae	Upward	Stable
Family-env.OPS 17	Stable	Stable
Family-Gemmatimonadaceae	Upward	Stable
Family-Hungateiclostridiaceae	Stable	Stable
Family-JG30-KF-CM45	Stable	Upward
Family-KD3-93	Stable	Stable
Family-Lachnospiraceae	Stable	Stable
Family-Lactobacillaceae	Stable	Upward
Family-Microbacteriaceae	Stable	Stable
Family-Micropepsaceae	Stable	Upward
Family-Muribaculaceae	Downward	Upward
Family-Myxococcaceae	Downward	Stable
Family-Neisseriaceae	Downward	Upward
Family-Obscuribacteraceae	Stable	Upward
Family-Oscillospiraceae	Stable	Stable
Family-Oxalobacteraceae	Stable	Stable
Family-Porphyromonadaceae	Stable	Stable
Family-Prevotellaceae	Stable	Stable
Family-Rhizobiaceae	Stable	Stable
Family-Rhizobiales Incertae Sedis	Stable	Stable
Family-Sphingomonadaceae	Downward	Upward
Family-Steroidobacteraceae	Upward	Stable
Family-Tepidisphaeraceae	Downward	Stable
Family-TRA3-20	Downward	Upward
Family-WD2101 soil group	Stable	Stable
Family-Xanthobacteraceae	Downward	Upward
Family-Xanthomonadaceae	Stable	Stable
Fastidiosipila	Stable	Stable
Fenollaria	Stable	Stable
Filifactor	Downward	Stable
Finegoldia	Stable	Stable
Flaviflexus	Stable	Stable
Flavobacterium	Downward	Stable
Fretibacterium	Downward	Stable
Friedmanniella	Stable	Stable
Fusobacterium	Stable	Stable
Gallicola	Stable	Stable
Gallionella	Stable	Stable
Gardnerella	Stable	Stable
Gemella	Stable	Stable
Geodermatophilus	Stable	Stable
Globicatella	Stable	Downward
Haemophilus	Upward	Upward
Haliangium	Stable	Stable
Helcococcus	Upward	Downward
Herbaspirillum	Stable	Stable
Holdemanella	Downward	Stable
Howardella	Stable	Stable
HT002	Stable	Upward
Hymenobacter	Stable	Stable
Intestinibacter	Stable	Stable
Jeotgalicoccus	Stable	Stable
Jonquetella	Downward	Stable
Klebsiella	Upward	Stable
Knoellia	Stable	Stable
Kocuria	Upward	Downward
Kytococcus	Stable	Downward
Lachnoclostridium	Downward	Upward
Lacticaseibacillus	Stable	Upward
Lactobacillus	Stable	Stable
Lactococcus	Upward	Downward
Lawsonella	Stable	Stable
Legionella	Stable	Stable
Leptospira	Downward	Upward
Leptospirillum	Stable	Stable
Limosilactobacillus	Downward	Upward
Listeria	Stable	Stable
Longivirga	Stable	Stable
Luteimonas	Stable	Upward
Lysobacter	Stable	Stable
Mageeibacillus	Stable	Stable
Malikia	Downward	Stable
Marmoricola	Stable	Stable
Massilia	Downward	Upward
Megasphaera	Stable	Stable
Mesorhizobium	Stable	Upward
Methylobacterium-Methylorubrum	Downward	Upward
Methyloversatilis	Stable	Upward
Microbacterium	Stable	Upward
Micrococcus	Downward	Upward
Microlunatus	Stable	Stable
Microvirga	Stable	Upward
Microvirgula	Stable	Stable
MND1	Upward	Stable
Mobiluncus	Downward	Upward
Moheibacter	Stable	Stable
Moryella	Downward	Stable
Murdochiella	Upward	Stable
Mycobacterium	Stable	Upward
Mycoplasma	Downward	Downward
Negativibacillus	Stable	Stable
Negativicoccus	Stable	Stable
Neisseria	Downward	Downward
Neorhizobium	Stable	Stable
Nibribacter	Downward	Stable
NK4A214 group	Stable	Stable
Nocardioides	Stable	Upward
Nosocomiicoccus	Stable	Stable
Noviherbaspirillum	Stable	Upward
Novosphingobium	Stable	Stable
Ochrobactrum	Stable	Stable
Oligella	Downward	Stable
Olsenella	Downward	Stable
Order-0319-6G20	Upward	Stable
Order-Bacteroidales	Downward	Stable
Order-Burkholderiales	Stable	Stable
Order-Clostridia UCG-014	Downward	Stable
Order-Coriobacteriales	Stable	Stable
Order-Cyanobacteriales	Stable	Stable
Order-Enterobacterales	Upward	Downward
Order-Gaiellales	Stable	Upward
Order-IMCC26256	Stable	Stable
Order-Lineage IV	Stable	Stable
Order-Micavibrionales	Stable	Stable
Order-mle1-27	Stable	Stable
Order-Myxococcales	Stable	Stable
Order-Peptostreptococcales-Tissierellales	Stable	Stable
Order-Polyangiales	Upward	Downward
Order-Rhodospirillales	Downward	Upward
Order-Saccharimonadales	Stable	Downward
Order-Subgroup 2	Stable	Upward
Order-Xanthomonadales	Stable	Upward
Oribacterium	Stable	Stable
Ottowia	Stable	Stable
P3OB-42	Stable	Stable
Paenarthrobacter	Stable	Stable
Paenibacillus	Stable	Upward
Pajaroellobacter	Stable	Upward
Parabacteroides	Downward	Upward
Paracoccus	Stable	Stable
Parvimonas	Downward	Stable
Pelomonas	Stable	Upward
Peptococcus	Downward	Upward
Peptoniphilus	Stable	Stable
Peptostreptococcus	Downward	Downward
Perlucidibaca	Stable	Stable
Phenylobacterium	Upward	Stable
Phyllobacterium	Stable	Upward
Phylum-Desulfobacterota	Stable	Upward
Phylum-FCPU426	Stable	Stable
Phylum-Firmicutes	Stable	Stable
Phylum-WPS-2	Stable	Stable
Porphyrobacter	Stable	Stable
Porphyromonas	Stable	Stable
Prevotella	Stable	Stable
Prevotella_7	Stable	Stable
Prevotella_9	Downward	Stable
Propionibacterium	Stable	Stable
Propionimicrobium	Stable	Stable
Proteus	Upward	Downward
Pseudoclavibacter	Downward	Stable
Pseudoglutamicibacter	Stable	Downward
Pseudomonas	Stable	Upward
Pseudonocardia	Stable	Downward
Pseudoramibacter	Stable	Stable
Pseudoxanthomonas	Upward	Downward
Pyramidobacter	Upward	Stable
Ramlibacter	Downward	Upward
Raoultella	Upward	Stable
Reyranella	Downward	Upward
Rhodobacter	Stable	Upward
Rhodococcus	Stable	Stable
Rhodovarius	Stable	Stable
Rikenellaceae RC9 gut group	Downward	Stable
Romboutsia	Stable	Stable
Roseisolibacter	Stable	Stable
Roseomonas	Stable	Upward
Rothia	Stable	Stable
Rubellimicrobium	Stable	Upward
Rubrivirga	Stable	Stable
Rubrobacter	Stable	Stable
Ruminococcus	Downward	Stable
S5-A14a	Stable	Stable
Salmonella	Upward	Upward
Sediminibacterium	Stable	Upward
Selenomonas	Stable	Stable
Serratia	Stable	Upward
Shuttleworthia	Downward	Upward
Skermanella	Stable	Upward
Slackia	Downward	Stable
Sneathia	Stable	Stable
Solobacterium	Downward	Downward
Sphingobium	Stable	Upward
Sphingomonas	Upward	Upward
Sphingopyxis	Upward	Downward
Staphylococcus	Stable	Upward
Stenotrophomonas	Stable	Upward
Streptococcus	Stable	Stable
Subdoligranulum	Stable	Stable
Sutterella	Stable	Downward
Tessaracoccus	Downward	Stable
Thiopseudomonas	Downward	Stable
TM7a	Stable	Upward
Trabulsiella	Stable	Stable
Treponema	Stable	Stable
Trueperella	Downward	Downward
UBA1819	Stable	Stable
UCG-008	Stable	Stable
Ureaplasma	Stable	Upward
Varibaculum	Stable	Stable
Variovorax	Downward	Upward
Veillonella	Stable	Stable
W5053	Downward	Stable
Xylophilus	Stable	Stable
Zoogloea	Stable	Upward
Zymobacter	Downward	Stable
Achromobacter	Upward	Downward
Acidocella	Upward	Downward
Azospirillum	Upward	Downward
Capnocytophaga	Upward	Stable
Cryptosporangium	Upward	Downward
Dermacoccus	Upward	Downward
Eikenella	Upward	Stable
Ellin6067	Upward	Downward
Enterobacter	Upward	Downward
Family-AKIW781	Upward	Downward
Family-BIrii41	Upward	Downward
Family-LWQ8	Upward	Downward
Family-Methylopilaceae	Upward	Downward
Family-Microscillaceae	Upward	Downward
Family-Roseiflexaceae	Upward	Downward
Gemmatimonas	Upward	Downward
Granulicatella	Upward	Downward
Hydrogenophaga	Upward	Downward
Hyphomicrobium	Upward	Downward
Leptotrichia	Upward	Downward
Order-Subgroup 17	Stable	Stable
Phylum-Proteobacteria	Stable	Stable
Planifilum	Upward	Downward
Plantactinospora	Upward	Downward
PMMR1	Upward	Downward
Pseudolabrys	Upward	Downward
Qipengyuania	Upward	Downward
Rhizorhapis	Upward	Downward
Rhodoplanes	Upward	Downward
Stomatobaculum	Upward	Downward
Williamsia	Upward	Downward
YC-ZSS-LKJ147	Upward	Downward
